# Supplementary material for: Design and validation of depth camera-based static posture assessment system
Source: iScience. 2023 Sep 21;26(10):107974. doi: 10.1016/j.isci.2023.107974 (PMC10551660; doi:10.1016/j.isci.2023.107974)
Supplement: Data S1. Detailed data for visualization in Figures 4 and 7, related to Figures 4 and 7 [file mmc2.zip]

Archive with 1 entries (1 files):
- Data S1.rar
